# Supplementary material for: ARA-PEPs: a repository of putative sORF-encoded peptides in Arabidopsis thaliana
Source: BMC Bioinformatics. 2017 Jan 17;18:37. doi: 10.1186/s12859-016-1458-y (PMC5240266; doi:10.1186/s12859-016-1458-y)
Supplement: Additional file 3: Table S1. — Yield statistics table showing the number of bases, number of reads and read length after read pre-processing. (XLS 28 kb) [file 12859_2016_1458_MOESM3_ESM.xls]

## Sheet: Sheet1
Treatment groups	Sample names	Bases	Fragments	Read length	% Fragments
B. cinerea treated	48U@WT@BC@1@S7@L001	2,079,262,443	7,637,011	136.11x2	2.28
B. cinerea treated	48U@WT@BC@1@S7@L002	2,054,137,144	7,544,754	136.11x2	2.26
B. cinerea treated	48U@WT@BC@1@S7@L003	2,143,561,516	7,876,194	136.07x2	2.36
B. cinerea treated	48U@WT@BC@1@S7@L004	2,085,686,503	7,664,939	136.04x2	2.3
B. cinerea treated	48U@WT@BC@2@S8@L001	2,014,852,199	7,438,653	135.41x2	2.22
B. cinerea treated	48U@WT@BC@2@S8@L002	1,997,909,892	7,376,655	135.4x2	2.2
B. cinerea treated	48U@WT@BC@2@S8@L003	2,076,555,002	7,668,533	135.38x2	2.3
B. cinerea treated	48U@WT@BC@2@S8@L004	2,029,583,745	7,497,968	135.32x2	2.24
B. cinerea treated	48U@WT@BC@3@S9@L001	1,939,008,817	7,167,289	135.25x2	2.14
B. cinerea treated	48U@WT@BC@3@S9@L002	1,907,109,749	7,049,816	135.24x2	2.1
B. cinerea treated	48U@WT@BC@3@S9@L003	2,004,077,737	7,409,687	135.21x2	2.22
B. cinerea treated	48U@WT@BC@3@S9@L004	1,942,724,691	7,184,268	135.19x2	2.14
B. cinerea mock treated	48U@WT@MOCH@1@S1@L001	1,629,680,942	6,023,576	135.26x2	1.8
B. cinerea mock treated	48U@WT@MOCH@1@S1@L002	1,586,568,635	5,864,664	135.24x2	1.76
B. cinerea mock treated	48U@WT@MOCH@1@S1@L003	1,688,838,585	6,243,712	135.22x2	1.86
B. cinerea mock treated	48U@WT@MOCH@1@S1@L004	1,620,208,654	5,991,244	135.18x2	1.8
B. cinerea mock treated	48U@WT@MOCH@2@S2@L001	2,143,580,029	7,889,937	135.81x2	2.36
B. cinerea mock treated	48U@WT@MOCH@2@S2@L002	2,126,225,392	7,826,058	135.81x2	2.34
B. cinerea mock treated	48U@WT@MOCH@2@S2@L003	2,212,846,312	8,145,904	135.8x2	2.44
B. cinerea mock treated	48U@WT@MOCH@2@S2@L004	2,161,360,657	7,958,364	135.77x2	2.38
B. cinerea mock treated	48U@WT@MOCH@3@S3@L001	1,598,060,372	5,944,585	134.37x2	1.78
B. cinerea mock treated	48U@WT@MOCH@3@S3@L002	1,583,367,273	5,890,738	134.35x2	1.76
B. cinerea mock treated	48U@WT@MOCH@3@S3@L003	1,658,899,588	6,172,208	134.35x2	1.84
B. cinerea mock treated	48U@WT@MOCH@3@S3@L004	1,619,590,133	6,027,865	134.31x2	1.8
Paraquat mock treated	48U@WT@PDB@1@S10@L001	1,756,404,516	6,486,642	135.37x2	1.94
Paraquat mock treated	48U@WT@PDB@1@S10@L002	1,738,592,290	6,421,350	135.36x2	1.92
Paraquat mock treated	48U@WT@PDB@1@S10@L003	1,810,886,554	6,690,462	135.32x2	2
Paraquat mock treated	48U@WT@PDB@1@S10@L004	1,769,428,964	6,538,893	135.28x2	1.96
Paraquat mock treated	48U@WT@PDB@2@S11@L001	1,671,671,331	6,128,579	136.26x2	1.84
Paraquat mock treated	48U@WT@PDB@2@S11@L002	1,650,167,375	6,050,093	136.25x2	1.8
Paraquat mock treated	48U@WT@PDB@2@S11@L003	1,728,082,209	6,337,854	136.23x2	1.9
Paraquat mock treated	48U@WT@PDB@2@S11@L004	1,686,166,269	6,184,143	136.21x2	1.84
Paraquat mock treated	48U@WT@PDB@3@S12@L001	1,861,131,663	6,933,840	134.18x2	2.08
Paraquat mock treated	48U@WT@PDB@3@S12@L002	1,845,992,671	6,878,203	134.17x2	2.06
Paraquat mock treated	48U@WT@PDB@3@S12@L003	1,920,282,057	7,156,900	134.14x2	2.14
Paraquat mock treated	48U@WT@PDB@3@S12@L004	1,878,463,264	7,001,839	134.12x2	2.1
Paraquat treated	48U@WT@PQ@1@S4@L001	1,893,031,032	6,942,066	136.33x2	2.08
Paraquat treated	48U@WT@PQ@1@S4@L002	1,868,844,413	6,853,764	136.32x2	2.04
Paraquat treated	48U@WT@PQ@1@S4@L003	1,951,693,152	7,159,668	136.29x2	2.14
Paraquat treated	48U@WT@PQ@1@S4@L004	1,900,250,751	6,972,252	136.26x2	2.08
Paraquat treated	48U@WT@PQ@2@S5@L001	1,987,729,802	7,319,270	135.76x2	2.18
Paraquat treated	48U@WT@PQ@2@S5@L002	1,973,683,071	7,268,513	135.75x2	2.18
Paraquat treated	48U@WT@PQ@2@S5@L003	2,049,694,208	7,549,662	135.73x2	2.26
Paraquat treated	48U@WT@PQ@2@S5@L004	2,005,027,204	7,386,287	135.71x2	2.2
Paraquat treated	48U@WT@PQ@3@S6@L001	1,961,121,215	7,164,615	136.84x2	2.14
Paraquat treated	48U@WT@PQ@3@S6@L002	1,940,934,145	7,091,178	136.84x2	2.12
Paraquat treated	48U@WT@PQ@3@S6@L003	2,023,225,983	7,394,028	136.8x2	2.2
Paraquat treated	48U@WT@PQ@3@S6@L004	1,975,151,867	7,219,381	136.78x2	2.16
	in total	90,751,352,016	334,624,105
